# Supplementary material for: The HIV-1 nuclear export complex reveals the role of RNA in CRM1 cargo recognition
Source: Mol Cell. Author manuscript; Available in PMC 2025 Sep 4. (PMC12410093; doi:10.1016/j.molcel.2025.07.015)
Supplement: MMC2 [file NIHMS2104704-supplement-MMC2.xlsx]

## Sheet: Table S1
Codon Optimized hCRM1 Fragment #1
ATTAAATAAGGAGGAATAAACCATGGGGGGTTCTCACCATCATCATCATCACGGTATGGCTAGCATGACTGGTGGACAGCAAATGCCCGCAATCATGACCATGTTGGCGGATCATGCGGCGCGTCAGCTCTTGGATTTTTCCCAGAAGCTGGATATTAATCTGCTCGATAATGTGGTGAATTGCCTGTATCACGGCGAGGGTGCGCAGCAGCGTATGGCCCAGGAAGTTTTGACCCACTTGAAAGAACACCCTGATGCGTGGACCCGCGTGGACACCATCCTGGAATTTTCACAGAACATGAATACGAAATACTATGGTCTGCAAATCCTTGAAAATGTGATCAAAACCCGGTGGAAAATCCTTCCCCGGAATCAATGCGAAGGTATCAAAAAATATGT…
Codon Optimized hCRM1 Fragment #2
TTAAATACGAATATCCGCCTGGCTTACAGCAACGGCAAAGATGACGAACAGAATTTTATTCAGAATTTGTCCTTGTTTCTTTGTACTTTTCTGAAAGAACATGACCAGCTGATCGAAAAACGTCTGAATTTACGTGAAACTTTAATGGAAGCTCTGCACTACATGCTTCTGGTGTCAGAAGTGGAGGAGACAGAAATTTTCAAGATTTGCTTAGAATATTGGAATCATCTGGCCGCCGAACTGTACCGCGAAAGCCCATTCAGTACGAGCGCCTCGCCACTCCTTAGCGGCTCGCAGCATTTTGACGTACCTCCGCGGCGTCAGCTCTACCTGCCGATGCTGTTTAAAGTTCGTCTCTTAATGGTCTCCCGCATGGCAAAACCGGAAGAGGTGCTTGTG…
Codon Optimized hCRM1 Fragment #3
GCCGCAACAGGTGCATACCTTTTACGAGGCAGTGGGTTATATGATTGGGGCACAAACGGACCAGACGGTTCAAGAACACTTAATCGAAAAATACATGCTGCTGCCTAATCAGGTTTGGGACTCCATCATCCAACAGGCCACGAAAAACGTTGACATCCTTAAGGACCCGGAAACCGTGAAACAGCTGGGTTCTATCCTGAAAACTAACGTACGTGCATGCAAAGCCGTAGGACATCCGTTCGTTATTCAGCTGGGGCGTATCTATCTGGACATGCTGAACGTCTACAAATGCTTGAGCGAAAATATCTCTGCAGCGATTCAGGCAAATGGGGAAATGGTTACCAAGCAGCCGCTTATTCGTAGCATGCGTACCGTAAAACGTGAAACCTTAAAACTGAT…
Codon Optimized hCRM1 Fragment #4
TTGAAGAAGGCAAGATCTCTACTTCGCTGAACCCGGGCAATCCAGTGAACAACCAGATTTTCCTGCAAGAATATGTCGCCAACCTTCTGAAATCAGCCTTCCCGCATCTGCAGGATGCTCAGGTCAAACTGTTTGTCACGGGCCTGTTCTCACTGAACCAAGATATCCCCGCCTTCAAAGAACATCTGCGCGATTTCCTGGTACAAATTAAAGAATTCGCTGGAGAAGATACTTCGGACTTATTCTTAGAAGAACGGGAGATCGCCCTCCGCCAGGCCGATGAAGAAAAACATAAACGCCAGATGTCGGTACCGGGTATTTTTAACCCGCACGAAATTCCTGAAGAAATGTGCGACTAAGGATCCGAGCTCGAGATCTGCAGC
Gene Fragment for MBPNup214₁₉₁₆₋₂₀₂₂
CATATGAAGATTGAAGAGGGCAAACTGGTTATCTGGATTAATGGCGACAAAGGCTACAACGGTCTGGCGGAAGTGGGCAAAAAATTCGAGAAAGACACCGGTATCAAGGTGACCGTTGAACACCCGGATAAACTGGAGGAAAAGTTTCCGCAGGTGGCGGCGACCGGTGATGGTCCGGATATCATTTTCTGGGCGCACGACCGTTTTGGTGGCTACGCGCAGAGCGGCCTGCTGGCGGAAATTACCCCGGACAAAGCGTTCCAAGATAAGCTGTATCCGTTTACCTGGGATGCGGTGCGTTACAACGGTAAACTGATCGCGTATCCGATTGCGGTTGAGGCGCTGAGCCTGATCTACAACAAAGACCTGCTGCCGAACCCGCCGAAGACCTGGGAGGAA…
Gene Fragment for RRE₃₅₅
GCTTGATATCGAATTCGCGCGATCGTCTAGTGCTAGCATTCCAAGGCACAGCAGTGGTGCAAATGAGTTTTCCAGAGCAACCCCAAATCCCTAGGAGCTGTTGATCCCTTAGGTATCTTTCCACAGCCAGGACTCTTGCCTGGAGCTGCTTGATGCCCCAGACTGTGAGTTGCAACAGATGTTGTTGCGCCTCAATAGCCCTCAGCAAATTGTTCTGCTGTTGCACTATACCAGACAATAATTGTCTGGCCTGTACCGTCAGCGTCAATGACACTGCGCCCATAGTGCTTCCTGCTGCTCCCAAGAACCCAAGGAACATAGCTCCTACTATTCCCACTGCTCTTTTTTCTCTCTGCACCACTCTTCTCTTTGCCTTGGTGGGTGCTATTCCCCGCGGTT…
Gene Fragment for Rev Linked Dimer WT/WT
GAAGGAGATATACATATGGGCCACCATCACCATCACCATAGCAGCGGCGGTATGCAGTACAAGCTTATCCTGAACGGTAAAACCCTGAAAGGTGAAACCACCACCGAAGCTGTTGACGCTGCTACCGCGGAAAAAGTTTTCAAACAGTACGCTAACGACAACGGTGTTGACGGTGAATGGACCTACGACGACGCTACCAAAACCTTCACGGTAACCGAAATCCCAACGACCGAAAACCTGTATTTTCAGGGCGCCATGGCAGGAAGAAGCGGAGACAGCGACGAAGACCTCCTCAAGGCAGTCAGACTCATCAAGTTTCTCTATCAAAGCAACCCACCTCCCAATCCCGAGGGGACCCGACAGGCCCGAAGGAATAGAAGAAGAAGGTGGAGAGAGAGA…
Gene Fragment for Rev Linked Dimer 11A/11GS
GAAATAATTTTGTTTAACTTTAAGAAGGAGATATACATATGGGCCACCATCACCATCACCATAGCAGCGGCGGTATGCAGTACAAGCTTATCCTGAACGGTAAAACCCTGAAAGGTGAAACCACCACCGAAGCTGTTGACGCTGCTACCGCGGAAAAAGTTTTCAAACAGTACGCTAACGACAACGGTGTTGACGGTGAATGGACCTACGACGACGCTACCAAAACCTTCACGGTAACCGAAATCCCAACGACCGAAAACCTGTATTTTCAGGGCGCCATGGCAGGAAGAAGCGGAGACAGCGACGAAGACCTCCTCAAGGCAGTCAGACTCATCAAGTTTCTCTATCAAAGCAACCCACCTCCCAATCCCGAGGGGACCCGACAGGCCCGAAGGAATA…
Gene Fragment for Rev Linked Dimer 11GS/11A
GAAATAATTTTGTTTAACTTTAAGAAGGAGATATACATATGGGCCACCATCACCATCACCATAGCAGCGGCGGTATGCAGTACAAGCTTATCCTGAACGGTAAAACCCTGAAAGGTGAAACCACCACCGAAGCTGTTGACGCTGCTACCGCGGAAAAAGTTTTCAAACAGTACGCTAACGACAACGGTGTTGACGGTGAATGGACCTACGACGACGCTACCAAAACCTTCACGGTAACCGAAATCCCAACGACCGAAAACCTGTATTTTCAGGGCGCCATGGCAGGAAGAAGCGGAGACAGCGACGAAGACCTCCTCAAGGCAGTCAGACTCATCAAGTTTCTCTATCAAAGCAACCCACCTCCCAATCCCGAGGGGACCCGACAGGCCCGAAGGAATA…
Gene Fragment for Snurportin-1
GACTACAAGGACCACGACGGCGACTACAAGGACCACGACATCGACTACAAGGACGACGACGACAAGGGGGCGGCCGCTGGGATGGAAGAGTTGAGTCAGGCCCTGGCTAGTAGCTTTTCTGTGTCTCAAGATCTGAACAGCACAGCTGCCCCACACCCCCGCCTATCCCAGTACAAGTCCAAGTACAGTTCCTTGGAGCAGAGTGAGCGCCGCCGGAGGTTACTGGAACTGCAGAAATCCAAGCGGCTGGATTATGTGAACCATGCCAGAAGACTGGCTGAAGATGACTGGACAGGGATGGAGAGTGAGGAAGAAAATAAGAAAGATGATGAAGAAATGGACATTGACACTGTCAAGAAGTTACCAAAACACTATGCTAATCAATTGATGCTTTCTGAG…
Gene Fragment for Survivin
AAGGACGACGACGACAAGGGGGCGGCCGCTGGGATGGGTGCCCCGACGTTGCCCCCTGCCTGGCAGCCCTTTCTCAAGGACCACCGCATCTCTACATTCAAGAACTGGCCCTTCTTGGAGGGCTGCGCCTGCACCCCGGAGCGGATGGCCGAGGCTGGCTTCATCCACTGCCCCACTGAGAACGAGCCAGACTTGGCCCAGTGTTTCTTCTGCTTCAAGGAGCTGGAAGGCTGGGAGCCAGATGACGACCCCATAGAGGAACATAAAAAGCATTCGTCCGGTTGCGCTTTCCTTTCTGTCAAGAAGCAGTTTGAAGAATTAACCCTTGGTGAATTTTTGAAACTGGACAGAGAAAGAGCCAAGAACAAAATTGCAAAGGAAACCAACAATAAGAAGAAA…
