# Supplementary material for: The HIV-1 nuclear export complex reveals the role of RNA in CRM1 cargo recognition
Source: Mol Cell. Author manuscript; Available in PMC 2025 Sep 4. (PMC12410093; doi:10.1016/j.molcel.2025.07.015)
Supplement: MMC3 [file NIHMS2104704-supplement-MMC3.xlsx]

## Sheet: Table S2
CRM1 Primers
Forward hCRM1 pFastBac (expression)
TTCAGGGCGCCATGGGATCCGGAATGCCAGCAATTATGACAATGTTAGCAGAC
Reverse hCRM1 pFastBac (expression)
CATGAGATTCCAGAAGAAATGTGTGATTAAGCGGCCGCTTTCGAATC
CRM1 Binidng Site Primers (pcDNA plasmid; HEK Transfections)
E383A F386A S395A Q398A Forward
TCTCCGTTGCTTGCTGGAAGTGCACATTTTGATGTTCCTCCC
E383A F386A S395A Q398A Reverse
GGCAGATGTAGAGGCTGGACTCGCTCTATAGAGTTCAGCAGC
E383A F386A Forward
CCAGCCTCTACATCTGCCTCTC
E383A F386A Reverse
ACTCGCTCTATAGAGTTCAGCAGC
S395A Q398A Forward
AGTGCACATTTTGATGTTCCTCCC
S395A Q398A Reverse
TCCAGCAAGCAACGGAGAGGC
H509A Forward
TGGAGCAATGGCTGAAGAGGACG
H509A Reverse
CTAATGGAGCCTATTGC
N619A T620A Forward
GAACAACATTGCCGCTATTATTTGTGATCTTC
N619A T620A Reverse
AAAATTTCATCAATAAATGGCATC
N619A T620A C623A D624A Q626A P627A Q628A Forward
GAACAACATTGCCGCTATTATTGCGGCGCTTGCGGCGGCGCAGGTTCATACGTTTTATGA
N619A T620A C623A D624A Q626A P627A Q628A Reverse
AGCGCCGCAATAATAGCGGCAATGTTGTTCAAAATTTC
C623A D624A Q626A P627A Q628A Forward
GCGGCTGCACAGGTTCATACGTTTTATGAAG
C623A D624A Q626A P627A Q628A Reverse
AAGAGCAGCAATAATAGTGTTAATGTTGTTCAAAATTTC
Q663A Forward
ACTCCCTAATGCAGTGTGGGATAG
Q663A Reverse
AACATGTACTTTTCTATCAAGTG
Q671A D681A E683A K686A Q687A Forward
TGAAAGCTCCTGCAACAGTCGCGGCTCTTGGTAGCATTTTGAAAAC
Q671A D681A E683A K686A Q687A Reverse
GTATATCCACATTTTTGGTTGCCGCCTGGATTATACTATCCCAC
Rev Primers
Rev NS2Val Forward (pHG plasmid; expression)
CGTGGACGAGATGACGAAGAAGTTCGGAACCCTTACCATCGATTGTAACGAGGATTGTGG
Rev NS2Val Reverse (pHG plasmid; expression)
TGGTAAGGGTTCCGAACTTCTTCGTCATCTCGTCCACGGTCTGAAGAGGCACAGGCTCCG
L81A Forward (pcDNA; Mammalian Transfections)
GCTTGAGAGAGCTACTCTTGATTGTAACGAGGATTG
L81A Reverse (pcDNA; Mammalian Transfections)
GGTGGTAGCTGAAGAGGC
RRE Primers
RRE₂₃₄(₆₁) Forward
GTCTGGGGCATCAAGCAGCTCCAAGCAA
RRE₂₃₄(₆₁) Forward
GAATCCTGGCTGTGGAAAGATACCTAAGG
Ran Primers
A181STOP Forward
GACCCTAACTTGGAATTTGTTGCCATGCCTTAACTCGCCCCACCAGAAG
A181STOP Reverse
CTTCTGGTGGGGCGAGTTAAGGCATGGCAACAAATTCCAAGTTAGGGTC
HA Forward Sequence
CTT ACC AAT GAT GTA CCC ATA CGA TGT TCC AGA TTA CGC TGG GGC GGC CGC TGG GAT
HA Reverse Sequence
AAT CTG GAA CAT CGT ATG GGT ACA TCA TTG GTA AGC TTA AGT TTA AAC GCT AGA GTC CGG
SPN1 Primers
FLAG to 2xStrep Snurportin-1 Forward
CCCCAGTTCGAGAAGGGGGCGGCCGCTGGG
FLAG to 2xStrep Snurportin-1 Reverse
TTTAAACGGGCCCTCTAGACTCGAGTTATTAATTCTCCATGAGGCATC
